# Supplementary material for: The neuropeptide calcitonin gene-related peptide links perineural invasion with lymph node metastasis in oral squamous cell carcinoma
Source: BMC Cancer. 2021 Nov 20;21:1254. doi: 10.1186/s12885-021-08998-9 (PMC8606076; doi:10.1186/s12885-021-08998-9)
Supplement: Supplementary file 1 — Additional file 1. [file 12885_2021_8998_MOESM1_ESM.zip]

Archive with 2 entries (2 files):
- Supplementary figures 2.0.pdf
- Unprocessed gels.pdf
